# Supplementary material for: Surgical Intervention in Very Elderly Patients with Spinal Ependymoma: A National Cancer Database Analysis
Source: Cancers (Basel). 2026 Jun 13;18(12):1927. doi: 10.3390/cancers18121927 (PMC13297340; doi:10.3390/cancers18121927)
Supplement: Supplementary file 1 [file cancers-18-01927-s001.zip]

Archive with 1 entries (1 files):
- cancers-4355645-supplementary.pdf
